# Supplementary material for: High-Throughput Development of SSR Markers from Pea (Pisum sativum L.) Based on Next Generation Sequencing of a Purified Chinese Commercial Variety
Source: PLoS One. 2015 Oct 6;10(10):e0139775. doi: 10.1371/journal.pone.0139775 (PMC4595016; doi:10.1371/journal.pone.0139775)
Supplement: S1 File — (TXT) [file pone.0139775.s001.txt]

#!/usr/bin/env python
def main():
    "reduce SSR number"
    # read SSR list
    ssr_all_list = open("pea_SSR")
    ssr_records = []
    
    ssr_all_list.readline()
    for line in ssr_all_list:
        line = line.rstrip()
        fields = line.split("\t")
        ssr_records.append(fields)
    
    uniq_fields_forward = remove_duplication(7, ssr_records)
    print "SSR Number after forward:", len(uniq_fields_forward)
    uniq_fields_forward_reverse = remove_duplication(10, uniq_fields_forward)
    print "SSR Number after forward_reverse:", len(uniq_fields_forward_reverse)
    uniq_fields_forward_reverse_cutoff = remove_cutoff(13, 110, 210, uniq_fields_forward_reverse)
    print "SSR Number after forward_reverse_cutoff110-250:", len(uniq_fields_forward_reverse_cutoff)
    ssr_all_list.close()
    
    ssr_reduce_list = open("pea_SSR_reduce", "w")
    for fields in uniq_fields_forward_reverse_cutoff:
        ssr_reduce_list.write("\t".join(fields)+"\n")
    ssr_reduce_list.close()
    
def remove_duplication(num_field, list_fields):
    "remove duplicat according to one record"
    
    uniq_fields = {}
    for fields in list_fields:
        if len(fields) > int(num_field):
            key = fields[int(num_field)]
            uniq_fields[key] = fields
    
    return list(uniq_fields.values())

def remove_cutoff(num_field, down_limit, up_limit, list_fields):
    "remove certain record with cutoff"
    
    uniq_fields = []
    for fields in list_fields:
        if len(fields) > int(num_field):
            field = float(fields[int(num_field)])
            if field >= down_limit and field <= up_limit:
                uniq_fields.append(fields)
            
    return uniq_fields


    
if __name__ == '__main__':
    try:
        main()
    except KeyboardInterrupt:
        pass
